# Supplementary material for: New Insights Into the Local Auxin Biosynthesis and Its Effects on the Rapid Growth of Moso Bamboo (Phyllostachys edulis)
Source: Front Plant Sci. 2022 May 3;13:858686. doi: 10.3389/fpls.2022.858686 (PMC9111533; doi:10.3389/fpls.2022.858686)
Supplement: Supplementary file 1 [file Data_Sheet_1.ZIP]

Archive with 13 entries (11 files):
- Datasheet 1_v1/Supplementary Charts/
- Datasheet 1_v1/Supplementary Charts/Supplementary Charts/
- Datasheet 1_v1/Supplementary Charts/Supplementary Charts/Figure S1 Schematic diagram of different sampling sites.docx
- Datasheet 1_v1/Supplementary Charts/Supplementary Charts/Figure S2 Distribution of starch in the pre-rapid growth period of moso bamboo.docx
- Datasheet 1_v1/Supplementary Charts/Supplementary Charts/Figure S3 In situ expression of other key YUCCA genes.docx
- Datasheet 1_v1/Supplementary Charts/Supplementary Charts/Figure S4.XIC diagram of different tissues of metabolites.docx
- Datasheet 1_v1/Supplementary Charts/Supplementary Charts/Figure S5 Experiment of sheath stripping of bamboo shoots.docx
- Datasheet 1_v1/Supplementary Charts/Supplementary Charts/Figure S6 Analysis of the correlation between YUCCA genes and IAA contents.docx
- Datasheet 1_v1/Supplementary Charts/Supplementary Charts/Table S1 In situ hybridization primer information.xlsx
- Datasheet 1_v1/Supplementary Charts/Supplementary Charts/Table S2 IAA content of different tissues.xlsx
- Datasheet 1_v1/Supplementary Charts/Supplementary Charts/Table S3 YUCCA naming and corresponding sequences.xlsx
- Datasheet 1_v1/Supplementary Charts/Supplementary Charts/Table S4 YUCCA qRT PCR primer information.xlsx
- Datasheet 1_v1/Supplementary Charts/Supplementary Charts/Table S5 YUCCA qRT PCR results.xlsx
