# Supplementary material for: New Insights Into the Local Auxin Biosynthesis and Its Effects on the Rapid Growth of Moso Bamboo (Phyllostachys edulis)
Source: Front Plant Sci. 2022 May 3;13:858686. doi: 10.3389/fpls.2022.858686 (PMC9111533; doi:10.3389/fpls.2022.858686)
Supplement: Supplementary file 1 [file Data_Sheet_1.ZIP › Datasheet 1_v1/Supplementary Charts/Supplementary Charts/Table S1 In situ hybridization primer information.xlsx]

## Sheet: Sheet1
In situ hybridization primer information
PheYUC9-2	F	GGTGAGGAGAGGGATCTACGGCAGCTTCGAGGACGCGGAGTTCATCGCCGAGGACATCAGCAGCAAGTACCAAGGCAAATCTCAAAACGG
	R	CCGTTTTGAGATTTGCCTTGGTACTTGCTGCTGATGTCCTCGGCGATGAACTCCGCGTCC TCGAAGCTGCCGTAGATCCCTCTCCTCACC
PheYUC7-2	F	TCCACCTTCGAGCTCGCCGTGCTGCTCATGCGGTGGCTGCCCCTCTGGCTCGTCGACAAGATCGTGATCCTCCTCGCTTGGCTCGTCCTCGGCGACCTCACCAAGTTCGG
	R	CCGAACTTGGTGAGGTCGCCGAGGACGAGCCAAGCGAGGAGGATCACGATCTTGTCGACG AGCCAGAGGGGCAGCCACCGCATGAGCAGCACGGCGAGCTCGAAGGTGGA
PheYUC9-1	F	ATCGTCGTCCGTGGCGAGCTTCACCTTATGACAAAGGAGATAATGAACATGGCGACGAAGCTGGTCAAGTACCTGCCCATCTGGATGATAGAAATGCTGG
	R	CCAGCATTTCTATCATCCAGATGGGCAGGTACTTGACCAGCTTCGTCGCCATGTTCATTA TCTCCTTTGTCATAAGGTGAAGCTCGCCACGGACGACGAT
PheYUC6-3	F	CTCCAAAGATGCTGTCAAGGTTGCACAGGACATTGCCATGGCTTGGAACCACCAAACCACCAAACACACCACCCAAAAAAAAGATTAA
	R	TTAATCTTTTTTTTGGGTGGTGTGTTTGGTGGTTTGGTGGTTCCAAGCCATGGCAATGTC CTGTGCAACCTTGACAGCATCTTTGGAG
PheYUC6-1	F	GAACATTGCCATGGCATGGAACCACCAAACTGCCCCCAAGAAGATGGATGCATCCACACACCACCCAAAAAAATGA
	R	TCATTTTTTTGGGTGGTGTGTGGATGCATCCATCTTCTTGGGGGCAGTTTGGTGGTTCCA TGCCATGGCAATGTTC
PheYUC3-1	F	TTCAGCCAAAACTGCCGCCAATCTGTTGAAGCTTTCTGCAAAGAGAGGAGTGCAGATGCTGTCGCTGCTCGCTCCGAGCG
	R	CGCTCGGAGCGAGCAGCGACAGCATCTGCACTCCTCTCTTTGCAGAAAGCTTCAACAGAT TGGCGGCAGTTTTGGCTGAA
