# Supplementary material for: New Insights Into the Local Auxin Biosynthesis and Its Effects on the Rapid Growth of Moso Bamboo (Phyllostachys edulis)
Source: Front Plant Sci. 2022 May 3;13:858686. doi: 10.3389/fpls.2022.858686 (PMC9111533; doi:10.3389/fpls.2022.858686)
Supplement: Supplementary file 1 [file Data_Sheet_1.ZIP › Datasheet 1_v1/Supplementary Charts/Supplementary Charts/Table S2 IAA content of different tissues.xlsx]

## Sheet: Sheet1
IAA content of different tissues
Component Name	CR1	CR2	CR3	TS1	TS2	TS3	SB1	SB2	SB3	BI1	BI2	BI3	YS1	YS2	YS3
IAA	23.7	34.2	19.8	159.8	151.6	142.7	25	20.2	20.7	27.6	37.4	36.3	21.2	20.2	19.5
IAA-Asp	1.3	1	1.4	13.3	17.8	15.6	0.1	0.2	0.3	0.5	0.6	0.6	1.2	1	1.5
IAA-Phe	N/A	N/A	N/A	N/A	N/A	N/A	N/A	N/A	N/A	N/A	N/A	N/A	N/A	N/A	N/A
IAA-Ile	N/A	N/A	N/A	N/A	N/A	N/A	N/A	N/A	N/A	N/A	N/A	N/A	N/A	N/A	N/A
IAA-Leu	N/A	N/A	N/A	N/A	N/A	N/A	N/A	N/A	N/A	N/A	N/A	N/A	N/A	N/A	N/A
ng/g

## Sheet: MZ and Reservation time
	Transition	Time(min)
IAA	176.1>130.0	5.82
IA-Asp	291.2>130.0	4.44
IA-Ile	289.3>130.0	8.25
IA-Leu	289.3>130.0	8.36
IA-Phe	323.3>130.0	8.72
