# Supplementary material for: New Insights Into the Local Auxin Biosynthesis and Its Effects on the Rapid Growth of Moso Bamboo (Phyllostachys edulis)
Source: Front Plant Sci. 2022 May 3;13:858686. doi: 10.3389/fpls.2022.858686 (PMC9111533; doi:10.3389/fpls.2022.858686)
Supplement: Supplementary file 1 [file Data_Sheet_1.ZIP › Datasheet 1_v1/Supplementary Charts/Supplementary Charts/Table S3 YUCCA naming and corresponding sequences.xlsx]

## Sheet: Sheet1
YUCCA naming and corresponding sequences
ID	Name	CDS sequence	Protein sequence	Pfam_annotation
>PH02Gene03548.t1	PheYUC8-1	ATGCAAGAGCAAGCTAATAACACGAGCCCTAGGCAAAGTCCCTGCACTGTGAATGGCCCCATCATCGTCGGCGCAGGGCCGTCGGGCCTCGCCGTCGCAGCCACCCTTCGCCAGCATTCAGTCCCCTTCACCATCCTTGAACGCTCCAACGGCATTGCCGATCTCTGGACCAACCGCACGTACGACCGCCTTCGTGTACACCTCCCAAAAGTCTTCTGTGAGCTTCCCCACATCCATTTCCCTCCTGACTTCCCTACTTATCCGACCAAGTATGACTTCCTTCGTTACCTCCATTCATACACCTCCCACTTCTCCATTTCTCCTCTGTTCGGTCGCACGGTGACGCGCGCATGGTTCGACACAGTTACATCGCTTTGGCGAGTAACCGCGGTCTCGGTG…	MQEQANNTSPRQSPCTVNGPIIVGAGPSGLAVAATLRQHSVPFTILERSNGIADLWTNRTYDRLRVHLPKVFCELPHIHFPPDFPTYPTKYDFLRYLHSYTSHFSISPLFGRTVTRAWFDTVTSLWRVTAVSVDSEVTEYVSPWLVVASGENAEAVVPKVKGRERFMGEVLHSSEYKSGERFKGMKVLVVGCGNSGMEMCLDLCEHGAMPFMSVRSGVHVLPREVFGASTFNVAMKLLRWLPIKLVDRFLLLVAKMVLGDTEKYGLKRPKLGPLEIKNVTGKSPVLDVGAWSLIKSGNIKIVPEVESFGSNGARFVDGNEMAFDAVIFATGYKSNVPSWLQDGEFFTEDGKPRARCPRNWRGPDGLYCVGFSGRGLLGAGADALRAAADIAGRWQEPIS…	FMO-like superfamily
>PH02Gene09169.t1	PheYUC8-2	ATGCAAGAGCAAGCTAATAACACGAGCCCTAGGCAAAGTCCCTGCGTTGTGAATGGTCCCATCATCGTCGGCGCAGGGCCGTCGGGCCTCGCCGTCGCAGCCACCCTGCGCCAGCATTCAGTCCCCTTCACCATCCTTGAACGCTCCAGCGGCATTGCCGATCTCTGGACGAACCGCACGTACGACCGCCTTCGTCTACACCTCCCAAAGGTGTTCTGTGAGCTTCCCCACATCCATTTCCCTCCTGACTTCCCTACTTATCCAACCAAGTATGACTTCCTTCGTTACCTCCATTCATACGCCTCCCACTTCTCCATTTCTCCGCTGTTCGGTCGCACGGTGACGCGCGCATGTTTCGACACGGTTACGTCGCTTTGGCGGGTAACCGCGGTCTCGGTG…	MQEQANNTSPRQSPCVVNGPIIVGAGPSGLAVAATLRQHSVPFTILERSSGIADLWTNRTYDRLRLHLPKVFCELPHIHFPPDFPTYPTKYDFLRYLHSYASHFSISPLFGRTVTRACFDTVTSLWRVTAVSVDSEVTEYEAPWLVVASGENAEVVVPKVKGRERFMGEVLHSSEYKSGERFEGMKVLVVGCGNSGMEMCLDLCEHGAMPFMSVRSGVHVLPREMFGASTFGIAMKLLTWLPIKLVDRFLLLVAKMVLGDTEKYGLKRPKLGPLEIKNVTGKSPVLDVGAWSLIKSGNIKIVPEVESFGSNGARFVDGNEMAFDAVIFATGYRSNVPSWLQGGAFFTEDDKPGARCPSNWRGPDGLYCVGFSGQGVLGAGADALRVAADIAGRWQELAG…	FMO-like superfamily
>PH02Gene10883.t1	PheYUC4-1	ATGGACTGCTTCGCCGAGGCCGAGGGGAAGAGGGTGCACGACCCAAACCCGAAGTTCCAGGACCGCAGCCGCGCGGCGCCGGCCACTGGCTTCCCCGCCGAGAACGTCGGAAGGTTCTTGGAGGTGTTCGGGCCGGTGATCGTGGGCGCGGGGCCGGCGGGGCTGGCCGTCGCGGCGCTCCTGGGGCTTGCCGGCGTGCCGTACGTGCTGCTGGAGCGGTACGGCTGCATCGCCTCGCTCTGGCGCCACCGCACCTACGATAGGCTGCGCCTGCACCTGCCCAAGCGGTTCTGCGAGCTGCCACGCATGCCGTTCCCGCCCAGCTTCCCCATGTACCCCACCCGGGAGCAGTTCCTCGAGTACATCGAGACATACGCCAGCGTGTTCAACGTCAAGCCG…	MDCFAEAEGKRVHDPNPKFQDRSRAAPATGFPAENVGRFLEVFGPVIVGAGPAGLAVAALLGLAGVPYVLLERYGCIASLWRHRTYDRLRLHLPKRFCELPRMPFPPSFPMYPTREQFLEYIETYASVFNVKPVFRQAVVSAEYDGEFWWVSAKEVVSAEIGGEQATLSSTMTVYRCRWLVVASGENAEPVLPEIEGAGRFKGQVMHSSNYRSGEGYAGKRVLVVGCGNSAMELCLDLSNHNAHASMVVRDTVHVLPREMLGRSTFGLSMWLLRWLPVQTVDRLLLLMSRLVLGDTARFGIARPSLGPLELKGVSGKTPVLDVGALAKIKSGNIQVFPAVHCIREHGVEFADGRVEDFDAVVLATGYKSNVPYWLKEKQFFSEKDGFPRISNGWKGENG…	FMO-like superfamily
>PH02Gene11511.t1	PheYUC6-1	ATGGCAGCGAGCCCGGTGGTGTGGGTGAACGGGCCGATCGTGGTGGGCGCGGGGCCGGCGGGGCTGTCGGTGGCGGCAAGCCTGCGCGCGCGCGGCGTGCCGTCGGTGGTGCTCGACCGCGCCGACTGCGTGGCGTCGCTGTGGCAGCGCTGCACCTACGACCGCCTCCGCCTCCACCTCCCCAAGCAGTTCTGCGAGCTTCCGGGGATGCGCTTCCCAGACGGCTACCCGAAGTACCCCACCAAGAGGCAGTTCGTCGACTACCTCGAGGCCTACGCTGCGCACTTCGGCGTCAGCCCGCGGTTCAACCAGTCCGTCACGTCGGCACGCTACGACGACGAGGCTAGCCTGTGGCGGGTGCGCGCGGAGGACGTCGGCTGCAGCGGCGAGGTCGGCGCG…	MAASPVVWVNGPIVVGAGPAGLSVAASLRARGVPSVVLDRADCVASLWQRCTYDRLRLHLPKQFCELPGMRFPDGYPKYPTKRQFVDYLEAYAAHFGVSPRFNQSVTSARYDDEASLWRVRAEDVGCSGEVGAGMVTEYIGRWLVVATGENAERVVPKLEGMEDFGGRVSHVSEYKSGAPYRGKRVLVVGCGNSGMEVCLDLCDHNALPAMVVRDTVHVLPREMLGVTTFSVAVFLLRFLPLWLVDRILVLLAWLFLGNLEKLGLRRPSRGALELKNTRGRTPVLDIGALARIRSGDIEVVPGIRRFFRGGAELVDGRRVAADAVIMATGYHSNVPQWLMGSDFFTQEGYPRVPFPDGWKGESGLYSVGFTRRGLSGVSSDAVKVAQNIAMAWNHQTAP…	FMO-like superfamily
>PH02Gene12216.t1	PheYUC9-1	ATGGCGACGGAAACTTCACCAGTGATCATCGTGGGGGCGGGGCCGTCGGGGCTGGCGGCTTCGGCGTGTCTGTCGCTGCGCGGGGTGCAGAGCGTCGTCCTGGAGCGCGACGACTGCGTGGGCTCGCTGTGGCGGAAGCGCGCCTATGACCGCCTCCACCTCCACCTCGCCAAGCACAGCAGCGCGCTGCCGCACGCGCCGCACGACGACGCCGCGCCCACCTACCTCCCCCGGGACTACTTCGTTCGCTACCTCGACGGCTACGCAGCGCGGTTCTCCGTCCGCGCGCGCCTCCGCCGCGAGGTCCGCGACGCGCGGTTCAACCCCGAGCGGGGCCTGTGGGCGGTCGAGGCCGTCAACCTCGACACCGGCGAGGAAGAGAAATACTCGGCGAGGTAC…	MATETSPVIIVGAGPSGLAASACLSLRGVQSVVLERDDCVGSLWRKRAYDRLHLHLAKHSSALPHAPHDDAAPTYLPRDYFVRYLDGYAARFSVRARLRREVRDARFNPERGLWAVEAVNLDTGEEEKYSARYLVVATGEFDEKVVPEVPGLESFPGKVMHASEYRSAEGLEGKAVLVVGCGNSGMEIALDLAEAGAVTSIVVRGELHLMTKEIMNMATKLVKYLPIWMIEMLVLLMCYLVFGDTSKYGLRRPAIGPFTRKLQNNVYPVIDVGTYNKIKSGQIQVLPAMKSINGNVVEFADGRQFPFDAIVFATGYRSAAKKWLKCDDKLIGDDGMAQQRCPKGENGLYCSGLARRGIYGSCVDAEFIADDISKLQSLSDSGSGHE	FMO-like superfamily
>PH02Gene13183.t1	PheYUC9-2	ATGGCGGTGGCGGCGTTGGAGGGGGAGAGGCGGGGGGAGGAGCATGAGGAGGAGGTGATCATCGTGGGGGCGGGGCCGTCGGGGCTGGCGGCTTCGGCGTGTCTGTCGCTGCGCGGGGTGCAGAGCGTCGTCCTGGAGCGCGACGACTGCGTGGGCTCGCTGTGGCGGAATCGCACCTACGACCGCGTCTGCCTACACCTCGCCAAGCAGTACTGCGCGCTGCCGCACGCGCCGCACGGCGACGCCGCGCCCATCTACCTGCCCCGCGACGACTTCGTGCGCTACCTCGACGGCTACGCGGCACGCTTCGGCGTCCGCGCGCGGCTCCGCCGCGAGGTCCGCGCCGCGCGGTTCGACGAGGAGCGGGGGCGGTGGGAGGTCGAGGCCATCGACCTCGTC…	MAVAALEGERRGEEHEEEVIIVGAGPSGLAASACLSLRGVQSVVLERDDCVGSLWRNRTYDRVCLHLAKQYCALPHAPHGDAAPIYLPRDDFVRYLDGYAARFGVRARLRREVRAARFDEERGRWEVEAIDLVNGETERYAARHLVVAAGENDEKVVPEVPGLEGFPGKVMHASEYRMPEGLEGKAVLVVGCGNSGMEIAYDLAEAGAATSIVVRSELHLVTKEIWNVAMTLSRYLPVWMIDRLVLLMCGLVFGDTSRYGLRRPAIGPFSMKLQTPAYPVVDVGTYTKIRTGQIQVLPAMKSVHGSVVEFADGRRYPFDAIVFATGYRSTIRRWLKSDDGLIGDDGMAGRRYPEHWKGEKGLYCAGLVRRGIYGSFEDAEFIAEDISSKYQGKSQNGQN…	FMO-like superfamily
>PH02Gene15375.t1	PheYUC3-1	ATGGACCGTTGGAGTGAAAGTGAGGGCAAGAGAGCCCACGATCCAATCTTCCAAACCTATTTCAGCCAAAACTGCCGCCAATCTGTTGAAGCTTTCTGCAAAGAGAGGAGTGCAGATGCTGTCGCTGCTCGCTCCGAGCGATGTATCTGGGTTCCCGGGCCAATTATCGTGGGTGCAGGACCATCAGGGCTCGCCGTCGCTGCATGTCTCAAGGAGAAGGGGGTCGACAGCCTTATTCTCGAGCGCTTCAACTGCATAGCTTCACTTTGGCAGCTCAAGACATATGACCGTCTCAGCCTTCATCTTCCACGGCAGTTCTGTGAGCTTCCCCTTGTGCCTTTCCCTGCAGACTACCCTATTTATCCCTCAAAGCAGCAGTTTGTAGCCTACCTGGAGAAC…	MDRWSESEGKRAHDPIFQTYFSQNCRQSVEAFCKERSADAVAARSERCIWVPGPIIVGAGPSGLAVAACLKEKGVDSLILERFNCIASLWQLKTYDRLSLHLPRQFCELPLVPFPADYPIYPSKQQFVAYLENYAARFGICPTYNRTVVFAEYDEQLLLWRVRTQATGRMGEEVEYVSRWLVVASGENAEVVQPEIDGLEEFKGTVMHTSAYKSGGAFAGKRVLVVGCGNSGMEVCLDLCNHNAQPHIVVRDAVHILPREMLGQSTFGLSMWLLKWLPVHVVDRILLLIARTMLGDTARLGLKRPTIGPLELKSLSGKTPVLDVGTFAKIKSRDIKVRPAIKQISGRHVEFMDTRSEEFDAIVLATGYKSNVPFWLKDRELFSKQDGLPRKEFPNGWKG…	FMO-like superfamily
>PH02Gene15849.t1	PheYUC11	ATGCCATACCCGGCTGATGCGCCAACCTACATTCCCAAAGATCAGTTCATGAGTTATGTCGATGGCTATGTCAAGCACTTCAACATTCTCCCCAGATTCAACACTTCCGTTGAGTCCTGCACGTACGATGAGGTGAGCAAATCTTGGGTCGTAATGGCACACGACCTGGTGAATGGCACAACGCTTGAGTATGTGGCTAGGTTCGTGGTCGTAGCAACCAGTGAAAATAGTGCGGGGAACATTCCAGAGACCCCTGGTCTACAGAGCTTCCCTGGCGAAGCCGTCCACTCATCAAACTACAAGTCAGCAGATGGCTATGTCGGGCAGAGTGTGCTCGTTGTTGGAAGTGGCAACTCTGGCATGGAGATCGCCTATGATCTTGCAAGTCACGGTGCCAAG…	MPYPADAPTYIPKDQFMSYVDGYVKHFNILPRFNTSVESCTYDEVSKSWVVMAHDLVNGTTLEYVARFVVVATSENSAGNIPETPGLQSFPGEAVHSSNYKSADGYVGQSVLVVGSGNSGMEIAYDLASHGAKTSIVIRSPIHVMTKELIRLGMTLANWRLPLKFVDFVIVILARIWFGDLSKYGIVRPNMGPLLLKVKTGRSAVLDVGTVELIKKGDIKVCGPISCIKGNVVEFEDGKENYFDSIVFATGYKSTANMWLKNGESMLNNDGMPNKDFPNHWKGANGLYCVGFARRGLAGVAHDAKNVASDIQAILDPMASF	FMO-like superfamily
>PH02Gene16821.t1	PheYUC4-2	ATGGATTGCTTCCGCGAGTGCGAGGGGAAGAAGGCCCAGGACCCGTCGCTCACCGGCGCTGGCGCCGCTGATGCCGACGGTGAGCGATGCGTCATGGTGGAGGGCCCGCTGATCGTCGGCGGCGGGCCGTCGGGGCTGGCTGTGGCGGCGTGCTTGAAGATGTTGAGTATAACGTACACGATGCTGGAGCGGTCCAACTGCCTGGCGCCGCTGTGGCAGAACTGGACGTACGACCGGCTGAAGCTGCACCTGCCCAAGCAGTTCTGCGAGCTCCCGTTCATGCCGTTCCCGCGGAGCTACCCGACGTACCCCAACAAGAAGCAGTTCGTCCACTACATCGCGAGCTACAGCAAGAAGTTCGGCATCCATCCGGTGTTCGGTACCACCGTGGTGAGCGCC…	MDCFRECEGKKAQDPSLTGAGAADADGERCVMVEGPLIVGGGPSGLAVAACLKMLSITYTMLERSNCLAPLWQNWTYDRLKLHLPKQFCELPFMPFPRSYPTYPNKKQFVHYIASYSKKFGIHPVFGTTVVSAEHDGEFWVVRTCRKDGVIGLTYRSRWLVVATGENAEPFMPEIEGVRKFHGDVFHTSAYRNGNNYVGKKVLVIGSGNSGMEVALDLANHNARPYMVVRDKVHVMPREMLGFSTFRLSMWLLRWLPIRAVDRLLLFLCHLVIGDTAHIGIPRPAIGPLQLKAINGKTPVLDVGTLEKIRSGDIKVLPAVKRLLEHGAEFIDGRSMDFDAIMLATGYRSNVPLWLKEKEFFSDEDGFPRKPSSNAWKGKHGLYAVGFARKGLYGSSMDA…	FMO-like superfamily
>PH02Gene18809.t1	PheYUC3-2	ATGGACCGTTGGAGTGAAAGTGAGGGTAAGAGAGCCCATGATCCAATCTTCCAAACTCATTTCAGCGAAAACTGCCGCCAACCTGTTGAAGCTTTCTGCAAAGAGAAGAGTGCAGATGCTGTCGCTGCTTGCTCCGAGCGATGTATCTGGGTTCCGGGGCCAATTATCGTGGGTGCAGGACCATCAGGGCTCGCCGTCGCTGCATGTCTCAAGGAGAAGGGGATCGACAGCCTTATTCTCGAGCGCTCCAACTGCATAGCTTCCCTTTGGCAGCTCAAGACTTATGATCGTCTCAGCCTTCATCTTCCACGGCAGTTCTGTGAGCTTCCCCTCATGCCTTTCCCTGCAGACTACCCTATTTATCCCTCAAAGCAGCAATTTGTAGCCTACCTGGAGAAC…	MDRWSESEGKRAHDPIFQTHFSENCRQPVEAFCKEKSADAVAACSERCIWVPGPIIVGAGPSGLAVAACLKEKGIDSLILERSNCIASLWQLKTYDRLSLHLPRQFCELPLMPFPADYPIYPSKQQFVAYLENYAVRFGICPTYNRTVVFAEYDEQLLLWRVRTQATGRMGEEVEYVSRWLAVASGENAEVVQPEIDGLEEFKGTVMHTSAYKSGGAFAGKRVLVVGCGNSGMEVCLDLCNHNAQPHIVVRDVVHILPREMLGQSTFGLSVWLLKWLPVHVVDRILLLIARTMLGDTARLGLKRPTIGPLELKSLSGKTPVLDVGTFAKIKSGDIKVRPAIKQISGRHVEFTDTRSEEFDAIVLATGYKSNVPFWLKDRELFSEKDGLPRKAFPNGWKG…	FMO-like superfamily
>PH02Gene24178.t1	PheYUC2	ATGGACCATTGGAGAGAAAATGAAGGCAAGAGAGCCCATGATCCTAGTTTCGAGACCTATTCCAGCCAAAACTACCATCAATCTGTTGAGAACTGCCATAAGGAGAGCACACCTGCTACCGTCTCTTGCTCCGAGCGGTTTGTCTGGGTTCAGGGGCCAATAGTAGTCGGTGCAGGGCCGTCTGGACTTGCCGTCGCAGCATGCCTGAAGGAAAAGGGGATCGATAGCCTTGTTCTTGAGCGCTCTAGCTGCATAGCTCCTCTATGGCAGCTCAAGATGTATGACCGTCTCAGCCTTCATCTACCTCGTCAGTTCTGTGTACTTCCGTTTCTGCCTTTCCCTGCCGACTACCCTAATTATCCCACAAAGCAGCAGTTTGTGGCTTACATGGAGAACTAT…	MDHWRENEGKRAHDPSFETYSSQNYHQSVENCHKESTPATVSCSERFVWVQGPIVVGAGPSGLAVAACLKEKGIDSLVLERSSCIAPLWQLKMYDRLSLHLPRQFCVLPFLPFPADYPNYPTKQQFVAYMENYAERFGICPMYNRSVVHAEYDEQLMLWRVRTQTAGMMEEMEYVSRWLVVATGENAEAVVPMIDGLEEFQGTVMHTSEYKSGSMFTGKPVLVVGCGNSGMEVHILPREVLGQPTFGLAMWLLKWLPIHMVDRILLLVARAMLGDTARLGLKRPALGPLELKSLSGKTPVLDVGTLAKIKSGDIKVQSAIRQIAGRKVLFMDGRSEEFDIIVLATGYKSNVPCWLKDRELFSQNDGLPREAFPNGWKGEKGLYSVGFSRRGLMGTAADA…	FMO-like superfamily
>PH02Gene29733.t1	PheYUC7-1	ATGGTGGTTTTCCCCACAGATCGCATTGGCAGGCTCTTCTCCCCGCGTTGCGTGTGGGTGAACGGCCCCATCATCGTCGGCGCCGGCCCATCGGGGCTCGCAGTGGCGGCCAGCCTCCGCGAGCAGGGCGTGCCGTTCGTCATGCTGGAGCGCGCCGACTGCATCGCCTCGCTGTGGCAGAAGCGCACCTACGATCGTCGAAAGCTCCACCTCCCCAAGCAGTTCTGGGAGCTCCCGCGCATGCCGTTCCCGGAGAACTACCCGGAGTACCCCACCCGCCGGCAGTTCATTGACTACCTCGAGAATTACGCCGCCAAGTTCGACATCAAGCCGCAGTACAACCACACCGTCCTGTCAGCGCGCTACGACGAGACCTCCGGCCTATGGCGCGTGCGCGCC…	MVVFPTDRIGRLFSPRCVWVNGPIIVGAGPSGLAVAASLREQGVPFVMLERADCIASLWQKRTYDRRKLHLPKQFWELPRMPFPENYPEYPTRRQFIDYLENYAAKFDIKPQYNHTVLSARYDETSGLWRVRAAAAGSEMEYIGRWLVVATGKNAEILVPDIPGLASFGGEVTHVSEYKSRESYRGKRVLVVGCGNSGMEVSLDLCDHGALPSMVVRDAVHVLPREVLGNSTVELAVLLMRWLPLWIVDKIMILLAWFVLGDLSKFGLRRPAVGPLELKNTHGRTPVFDIGALARIRSGDITVVPGVTRFTKGSAELADGQSLDIDAVVLATGYRSNVPQWVQTAFPRSWKGQSGLYAVGFIRRGLSGASADAVRIAKDLGQVWKEETKPTKRACHRRR…	FMO-like superfamily
>PH02Gene29961.t1	PheYUC4-3	ATGGACTGCTTCGCCGAGGCCGAGGGTAAGAGGGCGCACGACCCGATGTACCAGTGCCACGACAGCCGCAGCAAGGCAGCGCCCGCCACCGGCATCCCCGCCGAGAACGTCGGAAGGTACTTGGAGGTGTTCGGGCCGGTGATCGTGGGCGCGGGGCCGTCGGGGCTGGCCGTCGCCGCGCTCCTGGGGCGGGCCGGCGTGCCGTACGTTCTGCTGGAGCGCTGCGGTGGCATCGCCTCGCTGTGGAGGCACCGCACCTACGATAGGCTGCGCCTGCACCTGCCCAAGCGATTCTGCGAGTTGCCGCTCAAGCCATTCCCGCCCAGCTTCCCCACGTACCCCACAAGAGAGCAATTCCTCGAGTACCTCGAGACATACGCCAGCGAGTTCAACGTCGAG…	MDCFAEAEGKRAHDPMYQCHDSRSKAAPATGIPAENVGRYLEVFGPVIVGAGPSGLAVAALLGRAGVPYVLLERCGGIASLWRHRTYDRLRLHLPKRFCELPLKPFPPSFPTYPTREQFLEYLETYASEFNVEPVFRQDVVSAEYDGEFWWVSTKEVMVISAPIGGEKATLSSTMKVYRSRWLVVASGENAEPVVPEIEGAGRFKGQVMHSSDYRSGEGYAGKQVLVVGCGNSGMEMCLDLSNHNAHASMVVRDTVHVLPMEMLGRSTFGLSMWLLRWLPVQTVDRVLLLMARLVLGDTARLGIARPSLGPLELKSVSGKTPVLDVGTLSKIKSGNIQVFPAIQCFREHGVEFVDGRIEDFDVVILATGYKSNVPYWLKEKQFFSEKDGFPRKSNGWKG…	FMO-like superfamily
>PH02Gene31160.t1	PheYUC6-2	ATGCCCATGCCGGCGCGGACCATCATCGTCGGCGCTGGGCCGGCGGGCCTGTCGGTGGCGGCGTGCCTGCGCTCCCGTGGCGTGCCCTCCGTCGTGCTGGACCGCGCCGACTGCATCGCGTCGCTCTGGCAGCGCCGCACCTACGACCGCCTCTGCCTCCATCTCCCCAAGCGCTTCTGCGAGCTCCCCGGCATGCCCTTCCCCGACGCCTACCCCGAGTACCCCACCAAGCACCAGTTCGTCGCCTACCTCGAGGCCTACGCCGTCCGCTTCCACGTCCGACCCCGCTTCGGCCAGGCCGTCGTCTCCGCGCGCTTCGACCACGCCGCAGGCCTGTGGAGGGTGCGCGCAGCCGCCGTCGACGAGCAGGTCACGGAGTACATCGGCCGGTGGCTCGTG…	MPMPARTIIVGAGPAGLSVAACLRSRGVPSVVLDRADCIASLWQRRTYDRLCLHLPKRFCELPGMPFPDAYPEYPTKHQFVAYLEAYAVRFHVRPRFGQAVVSARFDHAAGLWRVRAAAVDEQVTEYIGRWLVVATGENAERIVPVFDGAESFSGPVTHVSEYKSGEAYRGKRVLVVGCGNSGMEVCLDLCEHNASPSMVVRDSVHVLPREMLGVATFSVAVFLLRFLPLWLVDKILVFLAGVFLGNLTKLGLRRPSKGGPLELKNTKGRTPVLDIGALARIRSGDIKVVPGIRSFRAGGAELEDGRFVAADAVILATGYRSNVPQWLKGSDFFTGEGYPKVAFPEGWKGGLGLYSVGFTRRGLSGVSLDAVRVAGDIAKEYNSASSSTANTTASSSRS…	FMO-like superfamily
>PH02Gene32017.t1	PheYUC1-1	ATGGACAAGGCGCAAGAACGCCGCGCGACGTGGGTCCCCGGCGCCGTCATCGTCGGTGCGGGCCCGTCGGGTCTCGCAGCGGCCGCGTGCCTGGCGGCGCGCTGCGTGCCGGCCATGGTGCTCGAGAGGTCCGACTCGCTGGCGTCCACGTGGCGCCACCGCATGTACGATCGCCTCACGCTTCACCTCCCCAAGCGCTTCTGCGAGCTGCCGCTCCTCCCGTTCCCGGAGGAGTACCCGACGTACCCGTCAAAGGACCAGTTCGTCGCGTACACGGAGGCGTACGCCGCCGCGGCGGGCGTCGCGCCGCGCTTCGGCGCGCGCGTCGAGATGGCCGCGTTCGACGCGGCCGTCGGCGCCTGGATGGTGCGCTTGGCGGGCGGCGAGGAGCTGATGTCG…	MDKAQERRATWVPGAVIVGAGPSGLAAAACLAARCVPAMVLERSDSLASTWRHRMYDRLTLHLPKRFCELPLLPFPEEYPTYPSKDQFVAYTEAYAAAAGVAPRFGARVEMAAFDAAVGAWMVRLAGGEELMSRWLVVATGENAEPRVPDVPGMRQFAGRVIHTCEYKSGEEFAGEKVLVVGCGNSGMEVSLDLCRHGAKPSMVVRNTVHVLPREMLGLSTFGIAMALLKWLPVQLVDRFLLAAAHLTLGDTGQLGLRRPKRGPIELKNLTGRTPVLDVGTLDHIKSGKIKVVGAVKEITRRGARLADGEEEQFNAIILATGYRSNVPSWLKDGGDVFTREGTPKIPFPNSWKGQNGLYTVGFSQRGLQGASSDALNVARDIHCQWRERDRPTNNVLEI…	FMO-like superfamily
>PH02Gene32128.t1	PheYUC7-2	ATGGTGCTTCTCCCCACAGATCGCATGGACAGCCACTTCTCCCCGCGTTGCGTGTGGGTGAACGGCCCCATCATCGTCGGCGCCGGCCCGTCGGGGCTCGCGGTGGCCGCCAACCTCCGTGAGCAGGGCGTGCCGTTCGTCGTGCTGGAGCGCGCCGACTGTATCGCAGCGCTGTGGCAGAAGCGCACCTACGACCGCCTCAAGCTCCACCTCCCCAAGCAGTTCTGCGAGCTCCCGCGCATGCCGTTCCCGGAGCACTACCCGGAGTACCCCACCCGCCAGCAGTTCATTGAGTACCTCGACAGCTACGCCGCCGAGTTCGACATCAAGCCGGAGTTCAACCACACCGTCCTCTCTGCGCGCTACGACGAGACCTCCGGCCTGTGGCGCGTGCGCGTC…	MVLLPTDRMDSHFSPRCVWVNGPIIVGAGPSGLAVAANLREQGVPFVVLERADCIAALWQKRTYDRLKLHLPKQFCELPRMPFPEHYPEYPTRQQFIEYLDSYAAEFDIKPEFNHTVLSARYDETSGLWRVRVAAAGSEMEYIGRWLVVATGENAESVVPDIPGLAGFDGEVTHVSKYKSGESYRGKRVLVVGCGNSGMEVSLDLFEHGALPSMVVRDAVHVLPREVLGKSTFELAVLLMRWLPLWLVDKIVILLAWLVLGDLTKFGLRRPAVGPLELKNTHGRTPVLDIGALARIKSRDISVVPGVARFTKCSAELADGQSLYIDAVVLATGYRSNVPQWLQGNDFFNKDGYPKTAFPHGSKGLYAVGFTRRGLQGASADAVRIAKDLGQVWKEETKP…	FMO-like superfamily
>PH02Gene36018.t1	PheYUC6-3	ATGGCGGCGAGCCGGGTGATGTGGGTGAACGGGCCGATCGTGGTGGGCGCGGGGCCGGCGGGGCTGTCGGTGGCGGCATGCCTGAGCGAGCACGGCGTGGGGTCGGTGGTCCTCGACCGCTCCGACTGCGTGGCGTCGCTGTGGCAGCGCCGCACCTACGACCGCCTCTGCCTCCACCTGCCCAAGCACTTCTGCGAGCTCCCGGGCATGCCCTTCCCGGACGGCTACCCGGAGTACCCCACCAAGAGGCAGTTCGTCGACTACCTCGAGGCCTACGCGGCGCGGTTCGGCGTTCGCCCGCGGTTCAACCAGTCCGTCACGTCGGCGCGGTATGATGGCGCGGCCGACCTGTGGCGGGTGTGCGCGGAGGACGTCGGCGCCGGTGAGGTCGGCGCGGGG…	MAASRVMWVNGPIVVGAGPAGLSVAACLSEHGVGSVVLDRSDCVASLWQRRTYDRLCLHLPKHFCELPGMPFPDGYPEYPTKRQFVDYLEAYAARFGVRPRFNQSVTSARYDGAADLWRVCAEDVGAGEVGAGAVTEYIGRWLVVATGENAERVVPELEGMEDFGGPVSHVSEYKSGAPYCGKRVLVVGCGNSGMEVCLDLCDHNALPAMVVRDSVHVLPREMLGIATFSVAVFLLRFLPLWLVDRILVLHAWLFLGNLEKLGIRRPSRGPLELKNTRGRTPVLDIGALARIRSGDIEVVPGIKRFFHSGAELVDGRRVAADAVILATGYHSNVPQWLKGSDFFTQEGYPRVPFPDGWKGESGLYSVGFTRNGLSGVSKDAVKVAQDIAMAWNHQTTKH…	FMO-like superfamily
>PH02Gene39940.t1	PheYUC5	ATGATAGCACACTTTGAGAGACACATCAACAGCACAAGAAGATCTTGGGGTGTGCGCATATACACATACACTTATCTCTTTGTCATGCCAACCTCGCAAGGAGACTTATCGCAAGGTGTCCACCACCCCTCCATCCTACACGGCGGCGATGGTGGCGACGGAGAAACAGGGGACGGCGACGGTGGGCCGAGGCAGGTGTGGGTGCCGGGGCCAGTGATCGTGGGAGCAGGCCCGTCGGGGCTGGCGACGGCGGCGTGCCTCAAGGCGCGCGGCGTGCCGTCGCTGGTGCTGGAGAAGGACGCCTGCGTGGCGGCGTCGTGGCGGCACCGCACGTACGAGCGGCTCCGGCTGCACCTGCCGCGCTGCTTCTGCGAGCTCCCGCTCGCGCCCTTCCCGCCC…	MIAHFERHINSTRRSWGVRIYTYTYLFVMPTSQGDLSQGVHHPSILHGGDGGDGETGDGDGGPRQVWVPGPVIVGAGPSGLATAACLKARGVPSLVLEKDACVAASWRHRTYERLRLHLPRCFCELPLAPFPPGTPPYPTRDQFIAYLDAYARAFAIEPRLGARVQSAAYDAAIGFWRVTAAVAAEDDASSGGATATTEFLSRWLVVATGENAEPAWPEGVEGMDGYRGLVLHTSSYKRGDEFAGKKVLVVGCGNSGMEVSLDLCNNGAKASMVVRDKLHVLPRAMLGISTFGLSVFLLKWFPIKWVDALLLFFSRLILGDTEKLGLRRPKIGPLEIKNLTGKTPVLDIGALGKIKDGEIKVVPAINRFTENGVEFVDGRREDLDAVVFATGYKSNVPS…	FMO-like superfamily
>PH02Gene41693.t1	PheYUC6-4	ATGCCGATGCCTGCGCGTACCATGTGGGTGAACGGCCCCATCATCGTCGGCGCTGGGCCGGCGGGCCTGTCGGTGGCGGCCTGCCTGCGCTCCCGCGGCGTGCCCTCCGTCGTGCTGGACCGCGCCGACTGCATCGCGTCGCTGTGGCAGCGCCGCACCTACGACCGCCTCCGCCTCCACCTCCCCAAGCGCTTCTGCGAGCTCCCCGGCATGCCCTTCCCCGACGCCTACCCCGAGTACCCCACCAAGCACCAGTTCGTCGCCTACCTCGAGGCCTACGCCGCCCGCTTCCACGTCCGCCCCCGCTTCGGCCAGGCCGTCGTCTCCGCGCGCTTCGACCACGCCGCAGGCCTATGGAGGGTGCGCGCAGCCGCCGCCGCCGACGACGAGCAGGTCACG…	MPMPARTMWVNGPIIVGAGPAGLSVAACLRSRGVPSVVLDRADCIASLWQRRTYDRLRLHLPKRFCELPGMPFPDAYPEYPTKHQFVAYLEAYAARFHVRPRFGQAVVSARFDHAAGLWRVRAAAAADDEQVTEYIGRWLVVATGENAERIVPYFDGADAFSGPVTHVSEYKSGEAYRGKRVLVVGCGNSGMEVCLDLCEHNASPSMVVRDSVHVLPREMLGVATFSVAVFLLRFLPLWLVDKILVVLAGVFLGNLAKLGLRRPSKGGPLELKNTKGRTPVLDIGALARIRSGDIKVVPGIRRFRAGGAELVDGRFVAADAVILATGYHSNVPQWFKGSDFFTGEGYPKVAFPEGWKGGSGLYSVGFTRRGLSGVSLDAVRVARDIAMEYSSMSSSSSS…	FMO-like superfamily
>PH02Gene42797.t1	PheYUC1-2	ATGGACAAGACGCAAGAACGCCGAGCGACGTGGGTCCCGGGCGCCGTCATCGTCGGCGCGGGCCCGTCGGGGCTCGCCGCGGCCGCGTGCCTCGCATCGTGCGGCGTGCCGGCCACGGTGCTCGAGAGGTCCGACTCGCTGGCGTCCACGTGGCGCCACCGCATGTACGACCGCCTCACGCTCCACCTCCCCAAGCGCTTCTGCGAGCTGCCGCTCCTCCCGTTCCCGGAGGAGTACCCGACGTACCCATCAAAGGACCAGTTCGTCGCGTACATGGAGGCGTACGCCGCCGCGGCGGGCGTCGCGCCGCGCTTCGGCGCGCGCGTCGAGGAGGCCGCGTTCGACGCGGCCATCGGCGCCTGGATGGTGCGCCTGGCGGGCGGCGAGGTGCTGATGGCG…	MDKTQERRATWVPGAVIVGAGPSGLAAAACLASCGVPATVLERSDSLASTWRHRMYDRLTLHLPKRFCELPLLPFPEEYPTYPSKDQFVAYMEAYAAAAGVAPRFGARVEEAAFDAAIGAWMVRLAGGEVLMARWLIVATGENAEPRVPEVPSMRQFAGRVIHTCEYKSGEEFAGEKVLVVGCGNSGMEVSLDLCRHGAKPSMVVRNTVHVLPREMMGLSTFGIAMALLKWLPVQLVDRFLLAAAHLTLGDTGQLGLRRPKTGPMELKSLTGRTPVLDVGALDHIKSGNIKVVGAVKEITRRGARLADGKEEQFDAIILATGYRSNVPSWLKDGGDVFTREGTPKIPFPNGWKGQNGVYTVGFSQRGLLGASSDALNIARDIHCQWSERDRPTNNVLEV…	FMO-like superfamily
>PH02Gene42947.t1	PheYUC7-3	ATGGTGCTTCTCCCCACAGATCGCATGGACAGCCTCCTCTCCCCGCGTTGCGTGTGGGTGAACGGCCCCATCATCGTCGGCGCCGGCCCATCGGGGCTCGCGGTGGCGGCCAGCCTCCGCGAGAAGGGCGTGCCGTTCGTCATGCTGGAGCGCACCGACTGCATCGCTTCGCTGTGGCAGAAGCGCACCTACGATCGCCTCAAGCTCCACCTCCCCAAGCAGTTCTGCGAGCTCCCGCGCATGCCGTTCCCGGAGCACTACCCGGAGTACCCCACCAGCCGGCAGTTTATTAACTACCTCGAGAATTACGCTGCCAAGTTCGACATCAAGCCGGAGTTCAACCACACCGTCCTGTCCGCGCGCTACGACGAGACCTCCGACCTGTGGCGCGTGCGCGCC…	MVLLPTDRMDSLLSPRCVWVNGPIIVGAGPSGLAVAASLREKGVPFVMLERTDCIASLWQKRTYDRLKLHLPKQFCELPRMPFPEHYPEYPTSRQFINYLENYAAKFDIKPEFNHTVLSARYDETSDLWRVRAASAGSEMEYICHWLVVATGENAESVVPDIPGLAGFGGEVTHVSEYKSGKSYRGKRVLVVGCGNSGMEVSLDLCDHGALPSMVVRDAVHVLPREVLGNSTFELAVLLMRWLPLWIVDKIMILLAWLVLGDLSKYGLRRPAVGPFELKNTHGRTPVLDIGALARITSGDITVVPGVTRFTKGSAELADGQSLDIDAVVLATGYRSNVPQWLQGNDLFNKDGYPKTAFPHGWKGQSGLYAVGFTRRGLSGASADAVCIAKDLGQAWKEE…	FMO-like superfamily
>PH02Gene50458.t1	PheYUC7-4	ATGCCGTTCCCGGAGAACTACCCGGAGTACCCCACCCGCCGGCAGTTCATTGACTACCTCGAGAATTACGCCGCCAAGTTCGACATCAAGCCGGAGTTCAACCACACCGTCCTGTCCGCGCGCTACGACGAGACCTCCGGCCTATGGCGCGTGCGCGCCGCGGCGGCCGGCTCCGAGATGGAGTACATTGGCCGCTGGCTCGTCGTCGCCACCGGCAAAAATGCCGAGAGCGTGGTCCCGGACATCCCGGGCCTCGCGAGCTTCGGTGGCGAGGTGACCCATGTCAGCGAGTACAAGTCCGGAGAGTCCTACCGCGGCAAGCGCGTGCTCGTGGTCGGCTGCGGCAACTCCGGCATGGAGGTGTCCCTCGACCTCTGCGACCACGGCGCGCTCCCGTCC…	MPFPENYPEYPTRRQFIDYLENYAAKFDIKPEFNHTVLSARYDETSGLWRVRAAAAGSEMEYIGRWLVVATGKNAESVVPDIPGLASFGGEVTHVSEYKSGESYRGKRVLVVGCGNSGMEVSLDLCDHGALPSMVVRDAVHVLPREVLGNSTVELAVLLMRWLPLWIVDKIMILLAWLVLGDLSKFGLRRPAVGPLELKNTHGRTPVFDIGALARIRSGDITVVPGVTRFTKGSAELTAAMFPNGSSD	FMO-like superfamily
