# Supplementary material for: New Insights Into the Local Auxin Biosynthesis and Its Effects on the Rapid Growth of Moso Bamboo (Phyllostachys edulis)
Source: Front Plant Sci. 2022 May 3;13:858686. doi: 10.3389/fpls.2022.858686 (PMC9111533; doi:10.3389/fpls.2022.858686)
Supplement: Supplementary file 1 [file Data_Sheet_1.ZIP › Datasheet 1_v1/Supplementary Charts/Supplementary Charts/Table S4 YUCCA qRT PCR primer information.xlsx]

## Sheet: Sheet1
YUCCA qRT PCR primer information
PheYUC6-3	F	TGGCTCAAGGGAAGTGACTT
	R	GTGTTTGGTGGTTTGGTGGT
PheYUC9-1	F	GTGGCGAGCTTCACCTTATG
	R	GCCGCTCTTGATCTTGTTGT
PheYUC2	F	GCCGGCATGATGGAAGAAAT
	R	CACCCCACAACAAGAACAGG
PheYUC4-2	F	TGACCTTGCCAACCACAATG
	R	AAACAATAGGAGGCGGTCGA
PheYUC6-1	F	AAAGAACACAAGGGGCAGGA
	R	CCGGTGGCCATTATAACAGC
PheYUC5	F	ACGTACGATGAGGTGAGCAA
	R	CACTTCCAACAACGAGCACA
PheYUC4-1	F	AAGCTTCATGTGTTGCCCAG
	R	CGCCATCCTTGATCTTTCCG
PheYUC3-2	F	CCTTGCCACCGGTTACAAAA
	R	GCACGTCTTCCATAGTCCGA
PheYUC1-2	F	TATTCTCGAGCGCTCCAACT
	R	CAGATGCCGAACCTTACAGC
PheYUC8-1	F	AAGGAGATAACGAGGCGAGG
	R	CGAGAATCCGACGGTGTAGA
PheYUC6-2	F	GTGTTTGGGGCCTCAACATT
	R	GTTCTTGATCTCCAACGGGC
PheYUC9-2	F	TGACTTCTTCACCGGCGAA
	R	GACGCGCTGTTGTATTCCTT
PheYUC3-1	F	GAGAACGACGAGAAGGTGGT
	R	CCAGATCTCCTTGGTCACGA
PheYUC4-3	F	GCAGCAGTTTGTAGCCTACC
	R	CCATCAATCTCTGGCTGCAC
PheYUC1-1	F	CAAGAAAGTCGAACGGGTGG
	R	ACTTGCTCTCACGTCTTCCA
PheYUC8-2	F	GTGGGAGCAGTGAAGGAGAT
	R	CGAGAATCCGACGGTGTAGA
PheYUC7-4	F	CAAAGTCCCTGCGTTGTGAA
	R	AATGGATGTGGGGAAGCTCA
PheYUC7-2	F	CCTCTACTCGGTTGGCTTCA
	R	TTGTGTTTGCGGTTGAGGAG
PheYUC7-1	F	AGAATTACGCCGCCAAGTTC
	R	TTGTACTCGCTGACATGGGT
PheYUC7-3	F	CATCAAGCCGGAGTTCAACC
	R	CGGACTTGTACTTGCTGACG
PheYUC11	F	AGAATTACGCCGCCAAGTTC
	R	TTGTACTCGCTGACATGGGT
PheYUC6-4	F	ATCATGATCCTCCTCGCCTG
	R	GGCGTCAATGTCGAGTGATT
