# Supplementary material for: New Insights Into the Local Auxin Biosynthesis and Its Effects on the Rapid Growth of Moso Bamboo (Phyllostachys edulis)
Source: Front Plant Sci. 2022 May 3;13:858686. doi: 10.3389/fpls.2022.858686 (PMC9111533; doi:10.3389/fpls.2022.858686)
Supplement: Supplementary file 1 [file Data_Sheet_1.ZIP › Datasheet 1_v1/Supplementary Charts/Supplementary Charts/Table S5 YUCCA qRT PCR results.xlsx]

## Sheet: Sheet2
YUCCA qRT PCR results
		TS	CR	SB	YS	BI
1	PheYUC6-3	0.0508972	1.08403	0.00139896	0.555021	0.0309565
2	PheYUC9-1	0.0372168	0.0452376	0.0617721	0.0251885	0.0261819
3	PheYUC2	0.00224447	1.32331e-05	0.0101968	0.00223958	0
4	PheYUC4-2	0	0.812883	0.00982349	1.10651e-06	0.000571002
5	PheYUC6-1	0.00131565	0.000571599	1.7979	0.000177262	1.00104e-05
6	PheYUC5	0.0462942	0.193368	0.367442	0.316265	0.00506787
7	PheYUC4-1	0.00219777	0.0096552	0.0145624	0.00227733	0.00628815
8	PheYUC3-2	0.69066	0.0738474	0.0343452	0.00154567	0.000297413
9	PheYUC1-2	0.0299546	0.0114845	0.789325	0.0656095	0.00360832
10	PheYUC8-1	0.058005	0.00478304	0.0815652	0.00432154	0.0047686
11	PheYUC6-2	2.39473e-06	1.92387e-05	2.15092e-05	1.6805e-05	2.91298e-06
12	PheYUC9-2	0.00902987	0.371946	0.0455338	0.360218	0.00208346
13	PheYUC3-1	0.245345	0.0327135	0.0171111	0.00804466	0.203803
14	PheYUC4-3	0.00026524	0.00223227	0.00379072	0.00117548	0.00150313
15	PheYUC1-1	0.024866	0.00347319	0.989452	0.0227493	0.00435299
16	PheYUC8-2	0.00172609	0.000574568	0.000584432	0.000245682	0.000109931
17	PheYUC7-4	2.14266e-05	0.0012227	0	5.60611e-06	5.93467e-05
18	PheYUC7-2	0.00172446	0.0048182	0.00155081	0.00118279	4.17206e-05
19	PheYUC7-1	0.00432319	0.0427132	0.0196533	0.00926099	0.00455567
20	PheYUC7-3	0.000294514	0.0307748	0.000126056	0.00217927	0.00758942
21	PheYUC11	0	0	0	0	0
22	PheYUC6-4	0	0	0	0	0
